# Supplementary material for: Gold standard research—reflections on the NIH announcement
Source: Health Aff Sch. 2025 Oct 7;3(10):qxaf191. doi: 10.1093/haschl/qxaf191 (PMC12555001; doi:10.1093/haschl/qxaf191)
Supplement: qxaf191_Supplementary_Data [file qxaf191_supplementary_data.zip]

Archive with 2 entries (2 files):
- coi_disclosure rivara(2).docx
- ICMJECOI2025.docx
